# Supplementary material for: Prediction of Neurological Impairment in Cervical Spondylotic Myelopathy using a Combination of Diffusion MRI and Proton MR Spectroscopy
Source: PLoS One. 2015 Oct 2;10(10):e0139451. doi: 10.1371/journal.pone.0139451 (PMC4592013; doi:10.1371/journal.pone.0139451)
Supplement: S1 Data — (XLS) [file pone.0139451.s001.xls]

## Sheet: Sheet1
		CLINICAL DATA				ANATOMIC MRI					DIFFUSION TENSOR MRI					MR SPECTROSCOPY
						T2		Vertebral	Canal
	Patient ID	Age	SEX	STENOSIS LEVEL	mJOA	Hyperintensity?	Snake Eyes?	Body Diam [cm]	Diam [cm]	Ratio	Max TDI	Normal Tissue	Ratio	FA	MD	Cho/NAA	Cho/Cr	NAA/Cr	Ins/Cr
	1	71.0722	F	C4-5 to C6-7	16	No	No	1.519	1.059	0.697169	3532	2683	1.31644	0.527	1.398	1.05941	6.18497	5.83815	7.80347
	2	52.9389	F	C4-5	17	No	No	1.591	0.612	0.384664	2904	2508	1.15789	0.564	1.253	0.353465	1.84021	5.20619	6.80412
	3	53.1667	M	C4-5 C5-6	13	No	No	1.888	0.6	0.317797	3837	2635	1.45617	0.379	1.378	5.79104	11.4118	1.97059	17.2941
	4	53.5167	F	C3-4 to C6-7	18	Yes	No	1.44	0.423	0.29375	3785	2620	1.44466	0.565	0.982	0.517822	2.9661	5.70621	7.06215
	5	73.8556	M	C3-4	17	No	No	1.562	0.482	0.308579	3930	2680	1.46642	0.493	0.936	0.521384	1.58206	3.03435	0.23855
	6	20.7056	F	C5-6 C6-7	17	No	No	1.724	0.68	0.394432	3451	2604	1.32527	0.539	0.811	0.394893	0.564103	1.4359	0
	7	69.4639	M	C3-4 to C6-7	18	No	No	1.877	0.446	0.237613	3521	2605	1.35163	0.559	0.902	0.144828	0.15	1.03571	0
	8	54.9361	F	C3-4 to C5-6	15	No	No	1.768	0.735	0.415724	3773	2580	1.4624	0.424	1.149	4.0974	12.1346	2.96154	14.9038
	9	58.2833	M	C3-4 C4-5	8	Yes	Yes	1.691	0.556	0.3288	5597	2604	2.14939	0.264	1.389	3.20833	0.402239	0.125373	0
	10	65.825	M	C4-5	12	Yes	Yes	2.293	0.968	0.422154	4145	2572	1.61159	0.363	1.198	1.08108	2.10526	1.94737	2.10526
	11	73.4389	F	C4-5	18	No	No	1.684	0.681	0.404394	3145	2606	1.20683	0.532	1.101	0.39229	1.52423	3.88546	0.607407
	12	62.0222	M	C5-6	16	No	No	1.963	1.058	0.538971	3774	2623	1.43881	0.511	1.09	0.81295	5.91623	7.27749	1.68063
	13	71.4083	M	C4-5	14	No	No	1.876	0.727	0.387527	3615	2552	1.41654	0.473	1.117	1.31323	0.107692	0.0820055	0.0302198
	14	74.9806	M	C3-4 C4-5	16	No	No	1.546	0.679	0.439198	3291	2562	1.28454	0.614	1.07	0.0116026	0.0294788	2.54072	1.1759
	15	68.7667	F	C3-4 to C5-6	13	Yes	Yes	1.77	0.597	0.337288	3709	2620	1.41565	0.408	1.485	5.81651	1.74176	0.299451	0.486813
	16	67.8417	M	C4-5	12	No	No	1.906	0.682	0.357817	4758	2409	1.97509	0.362	1.475	0.891304	192.037	2.15457	0.895785
	17	38.8417	F	C4-5	16	Yes	Yes	1.478	0.72	0.487145	3381	2510	1.34701	0.454	1.251	2.00617	1.81564	0.498462	0.674581
	18	40.45	F	C3-4	12	Yes	Yes	1.66	0.386	0.23253	3592	2628	1.36682	0.495	1.64	0.195395	0.468153	2.42038	0.811448
	19	56.9194	F	C3-4	10	Yes	Yes	1.805	0.422	0.233795	5993	2636	2.27352	0.317	1.43	0.0206419	0.0356725	1.73099	0
	20	72.0528	F	C3-4	13	Yes	No	1.373	0.386	0.281136	3733	2317	1.61114	0.297	1.2687	1.75464	1.16038	0.569919	8.45283
	21	72.1056	M	C3-4 to C4-5	18	Yes	No	1.75	0.803	0.458857	3493	2504	1.39497	0.615	1.01	0.226415	0.0359281	0.158683	0
	22	54.5361	M	C3-4 to C5-6	18	No	No	1.789	0.696	0.389044	3341	2660	1.25602	0.584	1.26	0.350485	16.7907	47.907	16.2791
	23	58.375	F	C4-5	18	No	No	1.795	0.841	0.468524	2776	2658	1.04439	0.576	0.886	0.709251	2.35725	3.32357	2.41581
	24	70.6333	M	C3-4	10	Yes	Yes	1.966	0.618	0.314344	4019	2561	1.56931	0.463	1.311	2.81435	0.866234	0.307792	0
	25	72.4778	F	C3-4 to C6-7	15	No	No	1.505	0.64	0.425249	4421	2519	1.75506	0.508	1.357	5.77236	3.06695	0.531317	0.900648
	26	61.9306	M	C3-4 and C5-6	15	No	No	1.529	1.073	0.701766	3799	2497	1.52143	0.497	0.973	1.9	3.21774	1.69355	0.335484
	27	74.4333	F	C4 to C6	17	No	No	1.617	0.667	0.412492	3354	2578	1.30101	0.598	0.99	0.488372	1	2.04762	1.31746
